# Supplementary material for: Exploring the Gender and Age Demographics of Patients Treated by Emergency Medical Teams during Disasters
Source: Int J Environ Res Public Health. 2024 May 28;21(6):696. doi: 10.3390/ijerph21060696 (PMC11203569; doi:10.3390/ijerph21060696)
Supplement: Supplementary file 1 [file ijerph-21-00696-s001.zip]

Archive with 1 entries (1 files):
- ijerph-2952440-supplementary.pdf
